# Supplementary material for: Pigment Epithelium-Derived Factor (PEDF) Expression Induced by EGFRvIII Promotes Self-renewal and Tumor Progression of Glioma Stem Cells
Source: PLoS Biol. 2015 May 20;13(5):e1002152. doi: 10.1371/journal.pbio.1002152 (PMC4439169; doi:10.1371/journal.pbio.1002152)
Supplement: S1 Data — (XLSX) [file pbio.1002152.s001.xlsx]

## Sheet: Fig. 1I
CSC2	total 24 wells
wells of w/o sphere	0	6	12	25	50	100	200
siCon	24	10	1	0	0	0	0
siEGFRvIII	24	24	18	12	8	0	0
%	0	6	12	25	50	100	200
siCon	100	41.6667	4.16667	0	0	0	0
siEGFRvIII	100	100	75	50	33.3333	0	0
%	0	6	12	25	50	100	200
siCon	100	41.6667	4.16667	0	0	0	0
siEGFRvIII	100	100	75	50	33.3333	0	0
Log	0	6	12	25	50	100	200
siCon	0	-1.26303	-4.58496	-5.1	-5.1	-5.1	-5.1
siEGFRvIII	0	0	-0.415037	-1	-1.58496	-5.1	-5.1
		p value=	0.00966
								y axis:	Log fraction without spheres
								x axis:	Number of Cells

## Sheet: Fig. 1M
X02	total 24 wells
wells of w/o sphere	0	6	12	25	50	100	200
Con	24	24	19	9	0	0	0
EGFRvIII	24	16	10	2	0	0	0
%	0	6	12	25	50	100	200
Con	100	100	79.1667	37.5	0	0	0
EGFRvIII	100	66.6667	41.6667	8.33333	0	0	0
%	0	6	12	25	50	100	200
Con	100	100	79.1667	37.5	0	0	0
EGFRvIII	100	66.6667	41.6667	8.33333	0	0	0
%	0	6	12	25	50	100	200
Con	0	0	-0.337035	-1.41504	-4.1	-4.1	-4.1
EGFRvIII	0	-0.584963	-1.26303	-3.58496	-6	-6	-6
		p value=	2.66e-05
								y axis:	Log fraction without spheres
								x axis:	Number of Cells

## Sheet: Fig. 2A
>100nm	CSC2	14
	CSC2	18
	CSC2	16
	CSC2-CSC condition media	34
	CSC2-CSC condition media	25
	CSC2-CSC condition media	25
	CSC2-diff conditiaon media	1
	CSC2-diff conditiaon media	2
	CSC2-diff conditiaon media	2
Average	CSC2	16
	CSC2-CSC condition media	28
	CSC2-diff conditiaon media	1.66667
SEM	CSC2	1.1547
	CSC2-CSC condition media	3
	CSC2-diff conditiaon media	0.333333

## Sheet: Fig. 2D
CSC2
	>100nm
	CSC2 con CM	14	22.3125			14.6667	1.66667
	CSC2 con CM	12	19.125			1.76383	0.333333
	CSC2 con CM	18	28.6875
	CSC2 shPEDF CM	2	3.1875
	CSC2 shPEDF CM	1	1.59375
	CSC2 shPEDF CM	2	3.1875
Average	CSC2 con CM	14.6667
	CSC2 shPEDF CM	1.66667
SEM	CSC2 con CM	1.76383
	CSC2 shPEDF CM	0.333333

## Sheet: Fig. 3A
	D14 without bFGF/EGF pedf treatment 100ng/ml
	>100nm
	X02-con	17				21	40
	X02-con	33				6.1101	2.88675
	X02-con	13
	X02-PEDF	40
	X02-PEDF	45
	X02-PEDF	35
Average	X02-con	21
	X02-PEDF	40	0.0482382
SEM	X02-con	6.1101
	X02-PEDF	2.88675

## Sheet: Fig. 3C
	rPEDF without bFGF/EGF
	>100nm
	X01-Full	64
	X01-Full	56
	X01-Full	58
	X01- without E/b	20			59.3333	17	48.3438
	X01- without E/b	10
	X01- without E/b	21			2.4037	3.51188	5.3125
	X01- without E/b+PEDF	43.0312
	X01- without E/b+PEDF	58.9688
	X01- without E/b+PEDF	43.0312
Average	X01-Full	59.3333
	X01- without E/b	17
	X01- without E/b+PEDF	48.3438
SEM	X01-Full	2.4037
	X01- without E/b	3.51188
	X01- without E/b+PEDF	5.3125

## Sheet: Fig. 4A
CSC2	total 24 wells
wells of w/o sphere	0	5	25	50	100
Con	24	18	9	1	0
shPEDF	24	23	14	8	2
shPEDF-PEDF	24	18	8	0	0
%	0	5	25	50	100
Con	100	75	37.5	4.16667	0
shPEDF	100	95.8333	58.3333	33.3333	8.33333
shPEDF-PEDF	100	75	33.3333	0	0
%	0	5	25	50	100
Con	100	75	37.5	4.16667	0
shPEDF	100	95.8333	58.3333	33.3333	8.33333
shPEDF-PEDF	100	75	33.3333	0	0
Log	0	5	25	50	100	group
Con	0	-0.287682	-0.980829	-3.17805	-5.5	1
shPEDF-1	0	-0.0425596	-0.538997	-1.09861	-2.48491	2
shPEDF-1-PEDF	0	-0.287682	-1.09861	-4.45	-7	3
		p value=	1 vs 2	0.000201
			1 vs 3	0.576
			2 vs 3	2.23e-05
								y axis	Log fraction w/o tumorspheres
								x axis	Number of initial cells/well

## Sheet: Fig. 4C
X01	total 24 wells
wells of w/o sphere	0	5	25	50	100
Con	24	22	13	8	3
shPEDF	24	24	19	14	10
shPEDF-PEDF	24	21	12	8	2
%	0	5	25	50	100
Con	100	91.6667	54.1667	33.3333	12.5
shPEDF	100	100	79.1667	58.3333	41.6667
shPEDF-PEDF	100	87.5	50	33.3333	8.33333
%	0	5	25	50	100
Con	100	91.6667	54.1667	33.3333	12.5
shPEDF	100	100	79.1667	58.3333	41.6667
shPEDF-PEDF	100	87.5	50	33.3333	8.33333
Log	0	5	25	50	100	group
Con	0	-0.0870114	-0.613104	-1.09861	-2.07944	1
shPEDF1	0	0	-0.233615	-0.538997	-0.875469	2
shPEDF1-PEDF	0	-0.133531	-0.693147	-1.09861	-2.48491	3
		p value=	1 vs 2	0.000265
			1 vs 3	0.589
			2 vs 3	2.99e-05
								y axis	Log fraction w/o tumorspheres
								x axis	Number of initial cells/well

## Sheet: Fig. 4E
X02	total 15 wells
wells of w/o sphere	0	6	12	25	50	100	200
Con	15	15	10	6	3	0	0
PEDF	15	13	6	3	0	0	0
%	0	6	12	25	50	100	200
Con	100	100	66.6667	40	20	0	0
PEDF	100	86.6667	40	20	0	0	0
%	0	6	12	25	50	100	200
Con	100	100	66.6667	40	20	0	0
PEDF	100	86.6667	40	20	0	0	0
%	0	6	12	25	50	100	200
Con	0	0	-0.584963	-1.32193	-2.32193	-6	-6
PEDF	0	-0.206451	-1.32193	-2.32193	-6	-6	-6
		p value=	0.00936
								y axis:	Log fraction without spheres
								x axis:	Number of Cells

## Sheet: Fig. 4H
	>100nm
	X02-con	7
	X02-con	8
	X02-con	9
	X02-vIII	22
	X02-vIII	29
	X02-vIII	18
	X02-shPEDf	4.44444
	X02-shPEDf	8.59259
	X02-shPEDf	7.40741
	X02-vIII-shPEDF	6
	X02-vIII-shPEDF	4
	X02-vIII-shPEDF	3
Average	X02-con	8				8	23	6.81481	4.33333
	X02-vIII	23				0.57735	3.21455	1.23358	0.881917
	X02-shPEDf	6.81481
	X02-vIII-shPEDF	4.33333
SEM	X02-con	0.57735
	X02-vIII	3.21455
	X02-shPEDf	1.23358
	X02-vIII-shPEDF	0.881917

[truncated: 17 more sheets: Fig. 5D, Fig. 5H, Fig. 7B, Fig. 7C, Fig. 7G, Fig. 8A, Fig. 8B, Fig. 8C, Fig. 8E, S1 Fig., S3A Fig., S4A Fig., S4C Fig., S5D Fig., S7B Fig., S9D Fig., S10B Fig.]
